# Supplementary material for: Mutation Analysis of Colorectal and Gastric Carcinomas Originating from Adenomas: Insights into Genomic Evolution Associated with Malignant Progression
Source: Cancers (Basel). 2020 Jan 31;12(2):325. doi: 10.3390/cancers12020325 (PMC7072232; doi:10.3390/cancers12020325)
Supplement: Supplementary file 1 [file cancers-12-00325-s001.zip]

Archive with 6 entries (5 files):
- cancers-689749-supplement final/
- cancers-689749-supplement final/cancers-689749-supplementary material.pdf
- cancers-689749-supplement final/Table S2.xlsx
- cancers-689749-supplement final/Table S3.xlsx
- cancers-689749-supplement final/Table S4.xlsx
- cancers-689749-supplement final/Table S5.xlsx
