# Supplementary material for: Mutation Analysis of Colorectal and Gastric Carcinomas Originating from Adenomas: Insights into Genomic Evolution Associated with Malignant Progression
Source: Cancers (Basel). 2020 Jan 31;12(2):325. doi: 10.3390/cancers12020325 (PMC7072232; doi:10.3390/cancers12020325)
Supplement: Supplementary file 1 [file cancers-12-00325-s001.zip › cancers-689749-supplement final/Table S3.xlsx]

## Sheet: TableS3
Table S3. Clonality-based GSEA results. Ca-clonal represents those enriched with CCF (carcinoma) > CCF (adenoma) and vice versa for Ad-Clonal. ES and NES represent enrichment score and normalized ES, respectively.
Tumor type	Lesion	Molecular functions (c2cp, MSigDB)	SIZE	ES	NES	P value	FDR	FWER	Leading edge genes
Colorectal	Ca-clonal	NABA_BASEMENT_MEMBRANES	19	0.37	1.94	0.008	0.482	0.44	HMCN1, LAMA4, LAMC1, USH2A, LAMA3, HSPG2, LAMA5, COL6A3, COL6A6, COL4A2, COL15A1, LAMA1, NID1, LAMA2, LAMB1, NTN3
		REACTOME_CELL_JUNCTION_ORGANIZATION	17	0.34	1.75	0.013	0.693	0.819	CTNNA1, PARVA, PARD3, PARVB, CDH5, CDH15, CDH10, CDH9, LAMA3
		KEGG_CELL_CYCLE	19	0.31	1.62	0.033	0.879	0.957	CDK6, CREBBP, SKP1, CDK2, ABL1, RBL2, ORC1, PKMYT1, ZBTB17, TP53, PRKDC, MCM4, CDKN2C, CCNA1, BUB1B, ORC4
		KEGG_ECM_RECEPTOR_INTERACTION	27	0.25	1.53	0.046	1	0.995	ITGA10, LAMA4, LAMC1, TNN, CHAD, LAMA3, HSPG2, LAMA5, COL6A3, COL6A6, COL4A2, COL11A1, LAMA1, COL5A1, COL1A1, TNR, LAMA2, THBS4, LAMB1
	Ad-Clonal	KEGG_LONG_TERM_POTENTIATION	18	-0.36	-1.79	0.008	1	0.736	PLCB3, PRKCA, EP300, GRIN2B, RAF1, NRAS, GRIA1, CAMK2G, PRKACA, GRM5, ITPR3, ITPR1
		KEGG_PHOSPHATIDYLINOSITOL_SIGNALING_SYSTEM	18	-0.33	-1.68	0.022	0.978	0.922	PIK3R1, ITPKB, PIK3CB, PIK3R2, DGKD, PLCB3, DGKZ, PRKCA, INPP5D, PLCG1, PI4KB, SYNJ2, PI4KA, ITPR3, ITPR1
		KEGG_WNT_SIGNALING_PATHWAY	30	-0.26	-1.67	0.028	0.494	0.924	SMAD2, SOX17, NKD1, SFRP2, PLCB3, CTNNB1, APC, PRKCA, NFATC2, EP300, CSNK1A1L, PPP2R1B, PPARD, NFATC4, AXIN2, CAMK2G, PRKACA, ROCK2, WNT9A
		REACTOME_CLASS_I_MHC_MEDIATED_ANTIGEN_PROCESSING_PRESENTATION	16	-0.35	-1.7	0.031	1	0.891	UBR4, FBXW7, UBA7, ERAP1, RNF34, UBE2S, KLHL9, PSMD2, PSMD3
		KEGG_ACUTE_MYELOID_LEUKEMIA	18	-0.3	-1.56	0.034	0.544	0.991	AKT2, RARA, PIK3R1, CCNA1, JUP, PIK3CB, ZBTB16, MTOR, PIK3R2, CHUK, RAF1, NRAS, PPARD, NFKB1, PML
		KEGG_AXON_GUIDANCE	35	-0.24	-1.68	0.037	0.737	0.922	ARHGEF12, EPHA5, SLIT2, NTN3, SEMA4D, SEMA3B, PLXNC1, UNC5C, SEMA6C, PPP3R2, PLXNA2, EPHB1, SEMA3A, ABLIM1, EPHA1, NFATC2, NRAS, ABLIM3, SRGAP1, NFATC4, ROBO3, SEMA3G, SEMA4A, ROBO2, SLIT1, SEMA3F, PLXNB1, ROCK2, RGS3
		KEGG_GAP_JUNCTION	15	-0.36	-1.67	0.037	0.59	0.923	PLCB3, PRKCA, RAF1, NRAS, TUBA3C, PRKACA, GRM5, ITPR3, ITPR1, PDGFRA
		KEGG_VEGF_SIGNALING_PATHWAY	15	-0.34	-1.59	0.042	0.549	0.981	AKT2, PIK3R1, PLA2G4A, PPP3R2, PIK3CB, PIK3R2, HSPB1, PRKCA, NFATC2, RAF1, PLCG1, NRAS, NFATC4
		KEGG_FC_EPSILON_RI_SIGNALING_PATHWAY	16	-0.34	-1.61	0.046	0.567	0.969	AKT2, PIK3R1, VAV1, PLA2G4A, PIK3CB, PIK3R2, PRKCA, RAF1, INPP5D, PLCG1, NRAS, MAP2K6, GAB2, MAP2K4
Gastric	Ca-clonal	NABA_ECM_GLYCOPROTEINS	33	0.27	1.81	0.022	0.413	0.318	BMPER, VWA5B1, FN1, LAMC3, PXDNL, FBLN2, SVEP1, FRAS1, MFAP3, SMOC1, USH2A, EGFLAM, THBS1, VWA5B2, LTBP2, CRELD1, SSPO, LAMA3, DMP1, SLIT1, GAS6, LAMA1, MATN4, TECTA, IGSF10
		KEGG_PATHWAYS_IN_CANCER	37	0.24	1.73	0.026	0.327	0.453	FAS, PPARG, MECOM, CTBP2, PRKCA, DVL3, NFKB1, BMP2, BIRC3, FN1, LAMC3, CCNE1, KLK3, TP53, FZD2, FOXO1
		REACTOME_PEPTIDE_LIGAND_BINDING_RECEPTORS	15	0.35	1.63	0.035	0.353	0.627	APP, NPY5R, OXTR, TACR3, BDKRB1, RXFP1, CCR10, PROKR2
		REACTOME_G_ALPHA_Q_SIGNALLING_EVENTS	19	0.32	1.61	0.036	0.285	0.652	APP, OXTR, TACR3, TRPC7, BDKRB1, PROKR2, TRPC3, GNB5, TRPC6, PLCB3, GPRC6A, CHRM3, MLNR, QRFPR, DAGLB, FFAR2
		REACTOME_POTASSIUM_CHANNELS	15	0.34	1.61	0.041	0.23	0.655	KCNK18, KCNV1, KCNJ5, KCNN3, ABCC8, KCNA4, KCNA7, KCNJ9, ABCC9, KCNH1
	Ad-Clonal	NABA_SECRETED_FACTORS	17	-0.36	-1.81	0.014	0.366	0.328	CCL5, SCUBE3, TNFSF9, FGF1, GDF6, S100A13, TCHH, CHRD, CRLF1, HGF, DHH, IFNE, INHBA, OSM
Common	Ca-clonal	KEGG_FOCAL_ADHESION	27	0.7	1.51	0.02	1	0.639	ITGA10, FLNB, LAMC3, LAMA4, PIP5K1C
	Ad-Clonal	REACTOME_GLYCOSAMINOGLYCAN_METABOLISM	16	-0.75	-1.45	0.046	1	0.854	XYLT1, GPC6, SLC26A1, CHPF2, CHST9
		REACTOME_RHO_GTPASE_CYCLE	16	-0.75	-1.43	0.047	1	0.896	RHOBTB1, VAV1, KALRN, SRGAP1, ARHGAP8, SYDE1, GMIP
