# Supplementary material for: Mutation Analysis of Colorectal and Gastric Carcinomas Originating from Adenomas: Insights into Genomic Evolution Associated with Malignant Progression
Source: Cancers (Basel). 2020 Jan 31;12(2):325. doi: 10.3390/cancers12020325 (PMC7072232; doi:10.3390/cancers12020325)
Supplement: Supplementary file 1 [file cancers-12-00325-s001.zip › cancers-689749-supplement final/Table S4.xlsx]

## Sheet: TablsS2
Table S4.The basic information of sequencing in 21 cases.
Sample	CapKit	Total reads	Total yield (bp)	Average read length (bp)	Target regions (bp)	Average throughput depth of target regions (X)	Initial mappable reads (mapped to human genome)	% Initial mappable reads (out of total reads)	Non-redundant reads (de-duplicated by Picard tools)	% Non-redundant reads (out of initial mappable reads)	Non-redundant unique reads (uniquely mapped to human genome)	% Non-redundant unique reads (out of non-redundant reads)	On-target reads (=reads mapped to target regions)	% On-target reads (out of non-redundant unique reads	% Coverage of target regions (more than 1X)	Number of on-target genotypes (more than 1X)	% Coverage of target regions (more than 10X)	Number of on-target genotypes (more than 10X)	Mean depth of target regions (X)	Number of SNPs	Number of coding SNPs	Number of synonymous SNPs	Number of nonsynonymous SNPs	Number of indels	Number of coding indels
C10A	SureSelect_v4	168,884,656	17,057,350,256	101.0	51,189,318	333.2	162,170,766	96.0%	140,444,639	86.6%	137,069,391	97.6%	120,936,462	88.2%	98.8%	50,589,391	96.5%	49,391,350	217.0	59,655	16,909	8,797	7,694	5,243	396
C10C	SureSelect_v4	158,386,348	15,997,021,148	101.0	51,189,318	312.5	152,021,454	96.0%	137,735,165	90.6%	134,424,904	97.6%	114,336,580	85.1%	98.6%	50,453,821	95.1%	48,701,583	205.2	57,510	16,494	8,575	7,503	5,152	417
C10N	SureSelect_v4	169,972,438	17,167,216,238	101.0	51,189,318	335.4	169,168,050	99.5%	157,143,009	92.9%	153,314,434	97.6%	118,982,046	77.6%	99.1%	50,738,337	98.5%	50,399,991	207.5	65,372	16,999	8,932	7,663	6,504	361
C11A	SureSelect_v4	150,833,202	15,234,153,402	101.0	51,189,318	297.6	148,861,722	98.7%	138,617,927	93.1%	135,685,502	97.9%	112,772,867	83.1%	99.1%	50,743,807	98.5%	50,399,852	199.8	63,461	17,497	9,220	7,868	6,134	395
C11C	SureSelect_v4	139,151,546	14,054,306,146	101.0	51,189,318	274.6	136,572,050	98.1%	126,853,239	92.9%	124,192,216	97.9%	106,797,968	86.0%	99.1%	50,724,148	97.7%	50,009,270	190.4	62,378	17,585	9,235	7,931	5,977	429
C11N	SureSelect_v4	132,025,128	13,334,537,928	101.0	51,189,318	260.5	131,469,680	99.6%	125,139,017	95.2%	122,475,935	97.9%	96,322,967	78.6%	99.1%	50,725,395	98.2%	50,279,252	167.9	65,471	17,900	9,466	8,025	6,413	409
C1A	SureSelect_v4	159,829,238	16,142,753,038	101.0	51,189,318	315.4	158,681,696	99.3%	144,522,255	91.1%	141,336,026	97.8%	111,236,718	78.7%	99.1%	50,748,551	98.6%	50,494,419	194.1	66,803	18,210	9,539	8,221	6,612	415
C1C	SureSelect_v4	130,398,128	13,170,210,928	101.0	51,189,318	257.3	129,541,054	99.3%	121,354,657	93.7%	118,852,396	97.9%	97,653,761	82.2%	99.1%	50,739,990	98.4%	50,368,956	170.9	65,725	18,382	9,588	8,359	6,432	434
C1N	SureSelect_v4	156,521,536	15,808,675,136	101.0	51,189,318	308.8	155,873,008	99.6%	145,185,627	93.1%	142,422,157	98.1%	114,311,780	80.3%	99.1%	50,726,556	98.3%	50,297,857	200.4	64,631	17,370	9,101	7,844	6,235	371
C2A	SureSelect_v4	127,501,578	12,877,659,378	101.0	51,189,318	251.6	125,338,100	98.3%	117,024,589	93.4%	114,189,124	97.6%	95,861,650	83.9%	99.1%	50,715,443	97.1%	49,696,999	170.5	62,559	17,895	9,408	8,093	5,714	416
C2C	SureSelect_v4	123,818,598	12,505,678,398	101.0	51,189,318	244.3	121,765,398	98.3%	113,156,617	92.9%	110,437,429	97.6%	90,989,254	82.4%	99.1%	50,743,312	98.4%	50,348,917	161.0	65,427	18,609	9,807	8,397	6,127	439
C2N	SureSelect_v4	128,320,436	12,960,364,036	101.0	51,189,318	253.2	127,801,910	99.6%	120,535,896	94.3%	118,378,563	98.2%	96,009,866	81.1%	99.1%	50,719,377	98.1%	50,209,059	167.8	65,868	18,008	9,546	8,078	6,218	381
C3A	SureSelect_v4	162,045,230	16,366,568,230	101.0	51,189,318	319.7	161,105,082	99.4%	149,748,318	93.0%	146,558,911	97.9%	122,887,869	83.8%	99.1%	50,753,257	98.7%	50,513,720	215.6	66,443	17,688	9,325	7,954	6,377	370
C3C	SureSelect_v4	138,345,890	13,972,934,890	101.0	51,189,318	273.0	137,424,106	99.3%	126,355,204	91.9%	123,690,268	97.9%	105,199,194	85.1%	99.1%	50,753,804	98.6%	50,451,022	185.1	66,261	18,082	9,516	8,149	6,418	398
C3N	SureSelect_v4	123,513,602	12,474,873,802	101.0	51,189,318	243.7	123,024,960	99.6%	117,564,344	95.6%	115,402,691	98.2%	91,368,579	79.2%	99.1%	50,722,965	98.1%	50,215,746	159.9	66,301	18,321	9,638	8,265	6,402	391
C4A	SureSelect_v4	138,741,180	14,012,859,180	101.0	51,189,318	273.7	137,966,214	99.4%	129,937,788	94.2%	127,187,122	97.9%	102,870,656	80.9%	99.2%	50,754,511	98.6%	50,495,286	179.9	67,935	18,842	9,862	8,496	8,113	456
C4C	SureSelect_v4	173,443,722	17,517,815,922	101.0	51,189,318	342.2	172,631,440	99.5%	160,608,065	93.0%	157,230,659	97.9%	129,717,785	82.5%	99.2%	50,756,615	98.7%	50,544,259	226.4	67,053	17,997	9,364	8,176	8,436	416
C4N	SureSelect_v4	133,704,332	13,504,137,532	101.0	51,189,318	263.8	133,205,716	99.6%	125,357,422	94.1%	123,091,686	98.2%	102,732,483	83.5%	99.1%	50,715,855	98.1%	50,201,204	180.1	65,312	18,020	9,525	8,060	6,181	375
C5A	SureSelect_v4	136,604,230	13,797,027,230	101.0	51,189,318	269.5	135,913,692	99.5%	127,643,367	93.9%	125,313,535	98.2%	101,652,660	81.1%	99.1%	50,741,862	98.5%	50,428,488	177.9	61,420	16,522	8,799	7,324	6,438	401
C5C	SureSelect_v4	151,372,620	15,288,634,620	101.0	51,189,318	298.7	150,626,870	99.5%	140,224,037	93.1%	137,785,932	98.3%	112,315,943	81.5%	99.1%	50,744,125	98.6%	50,454,257	195.6	60,290	16,019	8,505	7,132	6,436	386
C5N	SureSelect_v4	116,499,640	11,766,463,640	101.0	51,189,318	229.9	116,002,472	99.6%	109,396,801	94.3%	107,354,200	98.1%	86,354,996	80.4%	99.1%	50,704,616	97.9%	50,124,082	151.3	65,864	18,487	9,875	8,176	6,223	414
C6A	SureSelect_v4	134,429,638	13,577,393,438	101.0	51,189,318	265.2	133,769,138	99.5%	124,163,517	92.8%	121,874,884	98.2%	103,030,578	84.5%	99.1%	50,708,795	98.5%	50,396,325	181.0	65,317	17,736	9,258	8,086	6,579	416
C6C	SureSelect_v4	159,457,612	16,105,218,812	101.0	51,189,318	314.6	158,586,058	99.5%	147,862,226	93.2%	145,099,932	98.1%	118,242,384	81.5%	99.1%	50,718,415	98.6%	50,461,984	206.6	65,579	17,387	9,115	7,885	6,587	383
C6N	SureSelect_v4	130,525,200	13,183,045,200	101.0	51,189,318	257.5	129,955,036	99.6%	122,895,140	94.6%	120,195,351	97.8%	96,254,168	80.1%	99.0%	50,694,950	98.2%	50,250,772	168.4	65,492	17,810	9,316	8,109	6,371	408
C7A	SureSelect_v4	142,288,418	14,371,130,218	101.0	51,189,318	280.7	140,573,444	98.8%	131,704,498	93.7%	129,123,185	98.0%	106,158,808	82.2%	99.0%	50,689,675	98.1%	50,228,816	188.0	63,521	17,572	9,181	7,955	6,149	390
C7C	SureSelect_v4	157,129,962	15,870,126,162	101.0	51,189,318	310.0	154,823,262	98.5%	143,565,478	92.7%	140,671,728	98.0%	117,518,427	83.5%	99.0%	50,686,164	98.2%	50,246,322	208.8	61,212	16,786	8,764	7,604	5,852	364
C7N	SureSelect_v4	135,255,576	13,660,813,176	101.0	51,189,318	266.9	134,718,710	99.6%	127,737,455	94.8%	125,441,013	98.2%	101,378,767	80.8%	99.0%	50,655,675	97.9%	50,120,696	177.6	65,341	17,977	9,440	8,111	6,197	362
C8A	SureSelect_v4	146,157,788	14,761,936,588	101.0	51,189,318	288.4	145,457,480	99.5%	136,528,149	93.9%	133,952,171	98.1%	106,186,278	79.3%	99.2%	50,756,782	98.7%	50,512,775	185.8	65,042	17,456	9,131	7,930	6,640	422
C8C	SureSelect_v4	152,981,154	15,451,096,554	101.0	51,189,318	301.8	152,255,018	99.5%	142,445,400	93.6%	139,665,936	98.0%	111,925,830	80.1%	99.2%	50,758,330	98.7%	50,516,558	195.8	64,908	17,219	9,034	7,801	6,545	398
C8N	SureSelect_v4	143,794,844	14,523,279,244	101.0	51,189,318	283.7	143,122,676	99.5%	135,718,908	94.8%	132,791,811	97.8%	104,210,385	78.5%	99.1%	50,723,738	98.2%	50,268,803	182.1	64,682	17,313	9,080	7,855	6,346	381
C9A	SureSelect_v4	152,709,598	15,423,669,398	101.0	51,189,318	301.3	151,977,190	99.5%	139,401,327	91.7%	136,778,112	98.1%	113,183,095	82.7%	99.1%	50,707,652	98.6%	50,478,084	197.9	65,475	17,534	9,260	7,866	6,616	404
C9C	SureSelect_v4	155,974,910	15,753,465,910	101.0	51,189,318	307.7	155,365,278	99.6%	142,375,180	91.6%	139,871,768	98.2%	112,902,600	80.7%	99.1%	50,711,239	98.7%	50,505,924	196.5	65,916	17,532	9,279	7,838	6,714	396
C9N	SureSelect_v4	132,915,854	13,424,501,254	101.0	51,189,318	262.3	132,312,352	99.5%	123,337,748	93.2%	120,682,641	97.8%	98,027,247	81.2%	99.0%	50,679,011	98.2%	50,264,074	171.8	65,256	17,830	9,406	8,019	6,363	396
S10A	SureSelect_v4	121,545,468	12,276,092,268	101.0	51,189,318	239.8	120,958,892	99.5%	114,229,383	94.4%	111,968,167	98.0%	91,595,009	81.8%	99.0%	50,690,015	98.4%	50,395,385	160.5	67,292	18,979	9,795	8,732	9,472	586
S10C	SureSelect_v4	134,593,026	13,593,895,626	101.0	51,189,318	265.6	133,959,568	99.5%	126,432,277	94.4%	123,724,263	97.9%	97,335,242	78.7%	99.0%	50,694,857	98.5%	50,413,858	169.4	68,137	19,047	9,814	8,766	10,249	612
S10N	SureSelect_v4	223,094,892	22,532,584,092	101.0	51,189,318	440.2	222,146,010	99.6%	203,331,988	91.5%	198,474,282	97.6%	155,348,075	78.3%	99.0%	50,678,709	98.5%	50,404,230	270.9	63,587	15,855	8,294	7,194	6,359	313
S1A	SureSelect_v4	114,300,016	11,544,301,616	101.0	51,189,318	225.5	113,352,504	99.2%	107,988,480	95.3%	105,577,718	97.8%	81,996,103	77.7%	99.1%	50,746,856	98.2%	50,280,289	144.8	64,700	18,158	9,475	8,217	6,241	434
S1C	SureSelect_v4	119,235,146	12,042,749,746	101.0	51,189,318	235.3	118,393,090	99.3%	112,798,604	95.3%	110,210,197	97.7%	86,061,570	78.1%	99.1%	50,747,485	98.3%	50,326,135	151.4	64,847	18,010	9,410	8,142	6,395	439
S1N	SureSelect_v4	147,036,968	14,850,733,768	101.0	51,189,318	290.1	145,517,628	99.0%	131,549,738	90.4%	128,556,565	97.7%	104,923,602	81.6%	99.1%	50,713,030	98.3%	50,328,075	186.3	64,004	17,518	9,180	7,893	6,317	379
S2A	SureSelect_v4	108,577,340	10,966,311,340	101.0	51,189,318	214.2	107,924,270	99.4%	103,067,032	95.5%	100,928,050	97.9%	79,910,522	79.2%	99.1%	50,740,594	98.3%	50,318,167	139.9	65,379	18,259	9,630	8,208	6,541	440
S2C	SureSelect_v4	131,047,774	13,235,825,174	101.0	51,189,318	258.6	130,176,058	99.3%	121,372,897	93.2%	119,074,098	98.1%	90,253,670	75.8%	99.1%	50,724,026	98.1%	50,215,518	157.8	64,106	17,727	9,385	7,920	6,396	411
S2N	SureSelect_v4	115,230,384	11,638,268,784	101.0	51,189,318	227.4	114,571,364	99.4%	107,055,161	93.4%	104,892,526	98.0%	88,306,294	84.2%	99.0%	50,695,807	97.9%	50,117,076	156.4	63,090	17,691	9,316	7,966	6,065	396
S3A	SureSelect_v4	116,172,208	11,733,393,008	101.0	51,189,318	229.2	114,947,954	98.9%	106,845,399	93.0%	104,306,742	97.6%	81,667,534	78.3%	99.1%	50,744,978	98.4%	50,386,331	143.7	65,337	18,361	9,633	8,313	6,622	456
S3C	SureSelect_v4	111,372,168	11,248,588,968	101.0	51,189,318	219.7	110,068,896	98.8%	102,991,042	93.6%	100,696,122	97.8%	80,078,389	79.5%	99.1%	50,739,195	98.3%	50,329,424	142.0	64,230	18,336	9,584	8,313	6,366	453
S3N	SureSelect_v4	130,295,712	13,159,866,912	101.0	51,189,318	257.1	129,546,580	99.4%	113,990,710	88.0%	111,676,884	98.0%	97,491,295	87.3%	99.0%	50,684,949	97.9%	50,132,150	173.0	62,749	17,360	9,101	7,863	6,019	378
S4A	SureSelect_v4	113,356,834	11,449,040,234	101.0	51,189,318	223.7	111,880,970	98.7%	105,311,616	94.1%	102,918,265	97.7%	82,049,506	79.7%	99.1%	50,745,330	98.2%	50,291,122	145.0	64,873	18,320	9,606	8,285	6,876	456
S4C	SureSelect_v4	116,804,356	11,797,239,956	101.0	51,189,318	230.5	114,823,622	98.3%	108,092,054	94.1%	105,543,535	97.6%	83,955,554	79.5%	99.1%	50,737,429	98.1%	50,231,582	149.1	63,858	18,190	9,559	8,205	6,903	440
S4N	SureSelect_v4	105,226,460	10,627,872,460	101.0	51,189,318	207.6	104,576,712	99.4%	99,656,509	95.3%	97,505,760	97.8%	77,820,385	79.8%	99.1%	50,706,344	97.9%	50,121,605	137.3	64,676	18,400	9,683	8,294	6,100	414
S5A	SureSelect_v4	129,253,456	13,054,599,056	101.0	51,189,318	255.0	128,069,898	99.1%	117,413,818	91.7%	114,705,543	97.7%	89,991,521	78.5%	99.1%	50,737,743	98.4%	50,366,711	157.5	64,844	17,968	9,483	8,087	6,641	433
S5C	SureSelect_v4	139,388,440	14,078,232,440	101.0	51,189,318	275.0	138,138,020	99.1%	121,583,888	88.0%	119,103,134	98.0%	91,750,767	77.0%	99.1%	50,743,113	98.5%	50,439,787	159.7	66,036	18,059	9,536	8,126	6,974	440
S5N	SureSelect_v4	101,890,068	10,290,896,868	101.0	51,189,318	201.0	101,261,458	99.4%	96,804,491	95.6%	94,744,909	97.9%	75,232,576	79.4%	99.1%	50,706,079	97.8%	50,062,433	132.6	64,320	18,327	9,623	8,284	6,073	424
S6A	SureSelect_v4	134,004,018	13,534,405,818	101.0	51,189,318	264.4	132,827,400	99.1%	123,791,389	93.2%	121,360,378	98.0%	95,693,157	78.9%	99.1%	50,748,696	98.5%	50,424,470	168.0	64,795	17,910	9,420	8,069	6,653	420
S6C	SureSelect_v4	139,521,410	14,091,662,410	101.0	51,189,318	275.3	138,240,760	99.1%	128,465,294	92.9%	126,032,318	98.1%	100,036,247	79.4%	99.1%	50,743,518	98.5%	50,405,322	175.5	64,450	17,563	9,211	7,941	6,624	418
S6N	SureSelect_v4	117,180,890	11,835,269,890	101.0	51,189,318	231.2	116,436,518	99.4%	108,680,008	93.3%	106,458,881	98.0%	88,588,779	83.2%	99.0%	50,686,061	97.8%	50,066,014	157.2	62,579	17,640	9,244	7,990	6,071	394
S7A	SureSelect_v4	155,568,496	15,712,418,096	101.0	51,189,318	306.9	154,511,380	99.3%	143,942,621	93.2%	140,838,078	97.8%	110,014,679	78.1%	99.2%	50,756,217	98.7%	50,515,801	193.1	64,666	17,290	9,067	7,793	6,680	394
S7C	SureSelect_v4	155,465,390	15,702,004,390	101.0	51,189,318	306.7	152,300,810	98.0%	130,760,994	85.9%	127,608,162	97.6%	108,356,076	84.9%	98.9%	50,613,677	97.0%	49,644,618	195.1	58,672	16,896	8,812	7,663	5,223	359
S7N	SureSelect_v4	133,719,134	13,505,632,534	101.0	51,189,318	263.8	133,045,632	99.5%	126,611,216	95.2%	124,062,623	98.0%	99,136,418	79.9%	99.1%	50,721,563	98.2%	50,266,301	174.3	63,934	17,427	9,098	7,896	6,321	383
S8A	SureSelect_v4	139,914,402	14,131,354,602	101.0	51,189,318	276.1	138,254,136	98.8%	128,247,044	92.8%	125,576,186	97.9%	101,017,460	80.4%	99.2%	50,755,630	98.6%	50,487,015	178.7	63,935	17,271	8,997	7,866	6,538	414
S8C	SureSelect_v4	136,057,702	13,741,827,902	101.0	51,189,318	268.5	134,520,952	98.9%	124,979,530	92.9%	122,161,769	97.7%	98,149,523	80.3%	99.1%	50,741,236	98.4%	50,382,635	173.5	64,289	17,707	9,228	8,053	6,392	421
S8N	SureSelect_v4	119,434,526	12,062,887,126	101.0	51,189,318	235.7	118,812,870	99.5%	113,267,599	95.3%	110,983,020	98.0%	91,174,775	82.2%	99.0%	50,698,126	97.9%	50,104,635	160.8	63,416	17,506	9,122	7,970	6,106	397
S9A	SureSelect_v4	132,036,510	13,335,687,510	101.0	51,189,318	260.5	131,417,198	99.5%	123,688,501	94.1%	121,084,141	97.9%	99,515,042	82.2%	99.1%	50,749,705	98.5%	50,420,934	174.3	65,297	17,957	9,501	8,022	6,447	412
S9C	SureSelect_v4	117,545,838	11,872,129,638	101.0	51,189,318	231.9	116,999,218	99.5%	108,653,372	92.9%	106,455,565	98.0%	90,268,689	84.8%	99.1%	50,749,018	98.5%	50,407,472	158.2	65,465	18,343	9,687	8,201	6,545	435
S9N	SureSelect_v4	125,372,232	12,662,595,432	101.0	51,189,318	247.4	124,825,212	99.6%	117,317,456	94.0%	115,199,160	98.2%	94,188,707	81.8%	99.1%	50,711,222	97.9%	50,112,557	165.5	64,514	17,801	9,422	7,930	6,169	383
