# Supplementary material for: Mutation Analysis of Colorectal and Gastric Carcinomas Originating from Adenomas: Insights into Genomic Evolution Associated with Malignant Progression
Source: Cancers (Basel). 2020 Jan 31;12(2):325. doi: 10.3390/cancers12020325 (PMC7072232; doi:10.3390/cancers12020325)
Supplement: Supplementary file 1 [file cancers-12-00325-s001.zip › cancers-689749-supplement final/Table S5.xlsx]

## Sheet: Colorectal
Hugo_Symbol	driver_mutation
RET	Driver
SVEP1	Driver
WNK1	Driver
TSHR	Driver
HERC2	Driver
RASGRP1	Driver
CIITA	Driver
FANCA	Driver
CLTC	Driver
PER1	Driver
SETBP1	Driver
PRKCZ	Driver
INPP4A	Driver
EPHA1	Driver
ARFGEF1	Driver
ABL1	Driver
ALK	Driver
COL1A1	Driver
TP53	Driver
ERCC6	Driver
ERBB3	Driver
PRPF8	Driver
KANSL1	Driver
SMARCA4	Driver
MYH14	Driver
SPEN	Driver
MACF1	Driver
CHD6	Driver
SETD2	Driver
MTOR	Driver
TRRAP	Driver
PTPN11	Driver
KRAS	Driver
PCBP1	Driver
APC	Driver
NRAS	Driver
FBXW7	Driver
ANK3	Driver
ACVR1B	Driver
CHD4	Driver
WASF3	Driver
STARD13	Driver
NFATC4	Driver
DICER1	Driver
MGA	Driver
IDH2	Driver
CREBBP	Driver
CNOT1	Driver
MAP2K4	Driver
ACACA	Driver
AXIN2	Driver
BPTF	Driver
SMAD2	Driver
DNM2	Driver
PIK3R2	Driver
NOTCH2	Driver
ASXL1	Driver
PLCG1	Driver
TOM1	Driver
EP300	Driver
WIPF1	Driver
CTNNB1	Driver
RBM5	Driver
FOXP1	Driver
MCC	Driver
ACSL6	Driver
IRF1	Driver
TRIO	Driver
NSD1	Driver
IGF2R	Driver
CUX1	Driver
CARD11	Driver
ACO1	Driver
PIK3R1	Driver

## Sheet: Gastric
Hugo_Symbol	driver_mutation
ZFHX3	Driver
NTRK1	Driver
UGT1A1	Driver
OGG1	Driver
CUX1	Driver
DLC1	Driver
SVEP1	Driver
PTCH1	Driver
CNTNAP1	Driver
ATM	Driver
PTPRB	Driver
MGA	Driver
DPYD	Driver
CHD6	Driver
RASA2	Driver
FAT1	Driver
G3BP1	Driver
FGFR4	Driver
UBR5	Driver
CHD8	Driver
ARID2	Driver
DNM2	Driver
ATP1A1	Driver
ARHGEF2	Driver
SPEN	Driver
FN1	Driver
LRPPRC	Driver
PPARG	Driver
CHD4	Driver
CDH1	Driver
AXIN2	Driver
CHD3	Driver
SMARCA4	Driver
FUBP1	Driver
MYH9	Driver
INPP4A	Driver
FXR1	Driver
FOXP1	Driver
APC	Driver
JAK2	Driver
CCT5	Driver
STARD13	Driver
TJP1	Driver
MAP2K4	Driver
CIC	Driver
ARID4B	Driver
GNAS	Driver
ITSN1	Driver
ARFGAP3	Driver
MECOM	Driver
EIF4G1	Driver
RBM5	Driver
MED23	Driver
DCC	Driver
FAS	Driver
TP53	Driver
RTN4	Driver
INHBA	Driver
